# Supplementary material for: How many species of mammals are there in Brazil? New records of rare rodents (Rodentia: Cricetidae: Sigmodontinae) from Amazonia raise the current known diversity
Source: PeerJ. 2017 Dec 15;5:e4071. doi: 10.7717/peerj.4071 (PMC5733914; doi:10.7717/peerj.4071)
Supplement: Data S4 — External and cranial measurements of specimens examined of the genera Rhagomys and Neusticomys. Data for N. mussoi and D. venezuelae are from literature: Ochoa & Soriano (1991) and Voss (1988), Ochoa & Soriano (1991) and Voss, Lunde & Simmons (2001), respectively. Data for R. longilingua is from literature: Luna & Patterson (2003). [file peerj-05-4071-s004.xlsx]

## Sheet: Neusticomys
How many species of mammals are there in Brazil? New records from Western Amazonia (Rodentia: Cricetidae: Sigmodontinae) raise the current known diversity
Alexandre R Percequillo, Jeronymo Dalapicolla, Edson F Abreu Júnior, Paulo Ricardo O Roth, Katia M P M B Ferraz, Elisandra A Chiquito
	N. ferreirai	N. ferreirai	N. ferreirai	N. mussoi	N. oyapocki	N. oyapocki	N. oyapocki	N. oyapocki	N. peruviensis	N. peruviensis	N. venezuelae	N. venezuelae	N. venezuelae	N. venezuelae	N. venezuelae	N. venezuelae
	X1M27	MZUSP 32092	MZUSP 32093	CVULA-I-1637 /CVULA-I-1638	MNHN 1977-775	MNHN 1995.3234	AMNH 267597	MPEG 34251	LSU 14407	MTR25579	AMNH 69907	AMNH 69908	AMNH 257344	AMNH 257345	USNM 406123	EBRG 15951/EBRG 15973
BL	108	106	105	94-118 (2)	114	110	112	102	128	-	131	112	132	120	100	124-127
LT	59	85	79	-	82	87	84	66	108	-	105	111	120	115	109	243-248
HF	22/23.5	21/22.5	22/24	21 (2)	26	24	25	23	30	-	28	28	27	26	25	-
Ear	12	11	11.5	10 (2)	9	12	10	6	12	-	10	11	13	12	10	-
Wt	24	34	25	-	-	-	43	21	-	-	-	-	66	58	-	-
CIL	23.89	24.5	24.6	24.1-24.7 (2)	27.2	27.9	26.3	24	28.1	26.87	26.9	26.9	28.6	-	26	17.9-29.3
LD	6.49	6.7	6.9	6.2 (2)	7.6	7.8	7.4	6.7	7.5	7.56	6.9	6.9	7.6	7.4	6.7	7.0-7.6
LM1-3	-	3.5	3.2	3.3-3.4 (2)	-	-	-	-	3.8	3.32	4.1	4.2	3.9	4.1	4	4.3-4.3
LM1-2	2.92	3	2.8	-	3	2.9	3	3	3.2	2.61	3.5	3.5	3.3	3.5	3.3	-
LIF	4.19	5	4.6	4.6-4.8 (2)	5.2	4.8	4.6	4.1	5.6	4.85	4.8	4.8	5.6	-	5.2	5.4-5.7
BIT	1.52	1.8	1.8	1.6-1.9 (2)	1.9	-	-	-	2.2	1.94	2	1.8	-	-	1.8	1.8-2.0
BIF	1.86	1.9	2	1.8 (2)	2.3	-	-	-	2	2.17	2.2	2.2	-	-	2.2	2.0-2.1
PBB	2.54	2.6	2.6	2.5-2.6 (2)	3	2.8	2.7	2.5	3.3	2.9	2.7	2.5	2.6	-	2.7	2.9-3.1
LN	9.39	9.7	9.8	9.5 (1)	-	-	-	-	11.1	10.69	10.3	10.9	-	-	10	12.2-12.3
BN	3.65	3.1	3.3	3.3 (2)	3.3	-	-	-	3.7	3.77	3.5	3.5	-	-	3.2	3.5-3.6
LIB	5.37	4.9	4.8	4.5-4.6 (2)	4.8	5.4	5.4	5.4	5.2	5.02	5.2	5.3	5.3	5.1	5	-
ZB	12.86	13	12.6	12.2-12.3 (2)	13.7	15.1	13.8	12.3	14.4	14	13.3	12.8	-	-	13.7	14.0-14.5
BB	11.4	11.2	10.9	11.0 (2)	11.2	-	-	-	12.8	10.57	12.5	12.5	-	-	12.5	12.8-13.0
BZP	1.3	1.4	1.4	1.1 (2)	1.5	1.5	1.4	1.5	1.3	1.44	1.1	1.2	1.5	1.3	1.3	1.2-1.5
BM1	1.08	1.3	1.2	1.2 (2)	1.1	1.1	1.1	1.1	1.3	1.3	1.3	1.4	1.4	1.4	1.3	-
HI	3.78	4.3	4.4	4.1-4.3 (2)	5.2	-	-	-	4.9	4.79	5.1	5	-	-	5.1	4.8-4.9
DI	1.34	1.4	1.6	1.5 (2)	1.6	-	-	-	1.9	1.67	1.6	1.7	-	-	1.7	1.7-1.8
BOC	6.86	6.8	6.9	6.2-6.5 (2)	7.1	-	-	-	7.6	7.09	-	7.6	-	-	7.1	7.0-8.0

## Sheet: Rhagomys
How many species of mammals are there in Brazil? New records of rare rodents (Rodentia: Cricetidae: Sigmodontinae) from Amazonia raise the current known diversity
Alexandre R Percequillo, Jeronymo Dalapicolla, Edson F Abreu Júnior, Paulo Ricardo O Roth, Katia M P M B Ferraz, Elisandra A Chiquito
	R. rufescens	R. rufescens	R. rufescens	R. rufescens	R. rufescens	R. rufescens	R. rufescens	R. rufescens	R. rufescens	R. longilingua	R. longilingua	R. longilingua	R. longilingua	R. longilingua	R. longilingua
	F 173	BMNH 86.2.8.5	MN 66056	MN 65545	EEB 849	CMUFLA 905	MZUSP 31952	AB 356	AB 401	MJ550	CBF 7620	FMNH 170687/FMNH 175218	MUSA 13856	MUSA 13453	MUSA 15895
HBL	-	94	75	107	-	65	-	-	-	-	80	-	52	89	92
LT	-	93	94	112	-	105	-	-	-	-	75	-	87	101	97
HF	-	20	19	21	-	-	-	-	-	-	13	-	16.1	18.1	17.6
Ear	-	-	12	15	-	-	-	-	-	-	9	-	10	12.1	13.1
Wt	-	-	12	32	-	16	-	-	-	-	-	-		24	25
GLS	24.91	-	-	-	26.65	26.41	26.24	23.68	28.5	25.77	25.34	28.33	22.31	28.58	27.72
CIL	22.14	-	22.69	28.52	24.5	24.28	-	21.01	25.87	23.17	22.99	25.02-26.01	19.97	25.95	25.66
OFL	9.92	10.75	9.72	10.95	9.89	10.02	-	8.99	10.52	9.64	9.69	10.5-10.72	8.29	10.5	10.52
LD	6.39	7.9	6.02	8.2	7.34	7.21	7.02	5.82	7.47	6.74	6.14	7.24-7.33	5.66	7.5	7.7
LM1-3	4.17	4.76	4.59	4.56	4.17	4.26	4.39	-	4.65	3.95	4.23	4.29-4.52	3.95	4.26	4.08
LIF	3.61	4.18	3.43	3.79	3.7	3.88	3.87	3.22	4.09	3.57	3.25	3.5-3.98	3.42	3.98	4.45
BIF	1.55	1.65	1.34	1.56	1.38	1.15	1.34	1.35	1.64	1.78	1.48	1.28-1.44	1.35	1.49	1.57
BPB	4.93	-	-	-	5.14	-	-	4.52	5.31	4.93	4.82	4.97-5.22	4.59	4.99	5.09
PBB	2.34	-	-	-	2.59	2.42	-	2.02	2.43	2.48	2.21	2.33-2.52	2	2.53	2.55
LN	7.99	-	-	-	9.39	8.32	8.3	7.09	9.39	8.89	7.8	8.55	5.91	8.51	8.84
BN	2.86	-	-	-	2.64	-	-	-	2.95	2.84	-	2.95	2.46	2.91	2.73
BPL	5.37	5.01	5.72	6.67	6.01	5.77	-	5.3	6.27	5.77	6.09	6.65-6.86		6.56	6.05
PPL	7.7	-	-	-	9.04	-	-	-	9.31	8.47	8.46	8.47-9.11		9.26	9.24
LIB	4.87	5.24	4.95	4.83	5.26	4.91	4.98	4.66	5.12	4.87	5.3	5.5 - 5.78	4.98	5.3	5.45
ZB	14.08	-	13.73	16.76	15.03	14.63	-	-	16.12	13.78	14.71	15.86-15.88	12.59	15.9	15.9
BB	12.81	-	-	-	13.17	-	-	-	13.63	12.37	12.01	13.37-13.89		13.2	11.24
BZP	3.16	3.72	3.23	4.35	3.09	3.18	3.08	2.32	3.38	2.94	2.75	2.96-3.3	2.18	3.03	2.92
BM1	1.21	1.31	1.29	1.29	1.12	1.18	1.23	1.14	1.24	1.08	1.21	1.26-1.3	1.1	1.15	1.22
DI	1.31	-	-	-	1.51	1.56	-	0.98	1.74	1.6	1.47	1.74-1.91	1.25	1.87	1.78
